# Supplementary material for: LGMN promotes crosstalk between macrophages and fibroblasts in pulmonary fibrosis: a potential therapeutic target
Source: Front Immunol. 2026 Apr 13;17:1789907. doi: 10.3389/fimmu.2026.1789907 (PMC13111070; doi:10.3389/fimmu.2026.1789907)
Supplement: Supplementary file 1 [file DataSheet1.csv]

DEGs of MDMs
Genes	p_val	avg_log2FC	pct.1	pct.2	p_val_adj
KMT2E	0	-0.624264101	0.658	0.688	0
CD9	0	0.75237578	0.714	0.438	0
MARCO	0	0.714830168	0.823	0.487	0
PHF20	0	-0.675612116	0.611	0.673	0
VIM	0	0.73979971	0.985	0.807	0
PRKCH	0	-1.191683347	0.373	0.528	0
CAPG	0	0.809785706	0.855	0.543	0
AP2S1	0	0.708751752	0.836	0.549	0
CELF2	0	-0.549547496	0.793	0.811	0
FNIP2	0	0.776856208	0.679	0.382	0
ARID4B	0	-0.688072023	0.47	0.553	0
GPBP1	0	-0.502816045	0.565	0.596	0
ANKRD44	0	-1.005647494	0.439	0.571	0
YBX1	0	0.522351801	0.919	0.726	0
PSME4	0	-0.827221579	0.479	0.566	0
ARHGAP15	0	-1.094675418	0.458	0.612	0
PPP2R5C	0	-1.281188614	0.534	0.676	0
SLC1A3	0	0.619085841	0.622	0.392	0
CXCL2	0	0.627859153	0.586	0.364	0
PTPRC	0	-0.887162841	0.699	0.78	0
STK17B	0	-0.824427594	0.691	0.775	0
SMAP2	0	-0.868503744	0.632	0.71	0
FTL	0	0.867884876	1	0.99	0
BLVRB	0	0.671515424	0.651	0.383	0
LGALS1	0	0.865629986	0.975	0.779	0
MYH9	0	-0.911106467	0.529	0.632	0
TNRC6B	0	-0.884876343	0.434	0.538	0
LGMN	0	1.305870399	0.537	0.238	0
CTSZ	0	0.94034972	0.861	0.532	0
SMCHD1	0	-1.107752165	0.528	0.651	0
ACP5	0	0.870852184	0.842	0.473	0
RGCC	0	0.525213909	0.718	0.523	0
ASAH1	0	0.582356606	0.86	0.6	0
FCGRT	0	0.526574103	0.782	0.517	0
PLD3	0	0.622208769	0.59	0.359	0
HSPB1	0	0.586127941	0.709	0.468	0
DOCK8	0	-0.529917528	0.651	0.682	0
LIPA	0	0.820466977	0.611	0.365	0
PMP22	0	0.646493878	0.53	0.249	0
MS4A4A	0	0.696933447	0.664	0.38	0
NUP98	0	-0.598746234	0.578	0.631	0
CRYBG1	0	-1.447759291	0.38	0.513	0
SLC16A10	0	0.500476488	0.806	0.529	0
CCND3	0	-1.122350343	0.326	0.501	0
C9	0	0.851408898	0.728	0.398	0
H2AFY	0	0.634920777	0.823	0.552	0
FOXP1	0	-0.682556412	0.664	0.723	0
CYTIP	0	-0.707180275	0.496	0.588	0
USP34	0	-0.503622692	0.518	0.559	0
ATP6V0B	0	0.649261902	0.833	0.568	0
SGK1	0	0.840796799	0.705	0.411	0
MFSD1	0	0.538713472	0.622	0.383	0
NPC2	0	1.079616518	0.967	0.678	0
TGFBI	0	0.629891809	0.538	0.339	0
CXCR4	0	-0.792979027	0.586	0.62	0
MMP19	0	0.632944139	0.675	0.413	0
ATP5F1E	0	0.511941432	0.968	0.845	0
IFI6	0	0.713284171	0.663	0.432	0
ATP6V1F	0	0.785623242	0.888	0.598	0
APOE	0	1.592194318	0.82	0.527	0
APOC1	0	0.683849941	0.883	0.599	0
RBM39	0	-0.535950724	0.788	0.815	0
MGAT1	0	0.509799425	0.785	0.532	0
LGALS3	0	0.725670544	0.89	0.579	0
SEC61G	0	0.559894753	0.752	0.532	0
SARAF	0	-0.50763075	0.733	0.735	0
EMP1	0	1.058219503	0.592	0.212	0
CTSL	0	1.315357745	0.834	0.475	0
CD63	0	1.001856886	0.955	0.706	0
CPM	0	0.695170519	0.621	0.368	0
GLUL	0	0.708245912	0.946	0.678	0
CYP27A1	0	0.532692694	0.625	0.372	0
TNS3	0	0.66453425	0.765	0.471	0
GPNMB	0	1.429729632	0.812	0.406	0
SLCO2B1	0	0.522149926	0.582	0.363	0
SERF2	0	0.551042524	0.987	0.876	0
SSH2	0	-0.766938328	0.631	0.708	0
EMP3	0	0.786952715	0.878	0.664	0
SH3BGRL3	0	0.609343647	0.896	0.712	0
CREG1	0	0.569346318	0.559	0.319	0
S100A8	0	-0.66714053	0.684	0.482	0
RHOB	0	0.56292717	0.736	0.505	0
EML4	0	-0.619299493	0.643	0.651	0
KDM6A	0	-0.561920357	0.505	0.555	0
PLIN2	0	0.522268143	0.821	0.595	0
GSTO1	0	0.521534773	0.814	0.555	0
PIP4K2A	0	-1.045896902	0.535	0.649	0
RABGAP1L	0	-0.872126589	0.532	0.63	0
CHD1	0	-0.520659914	0.618	0.646	0
PITPNC1	0	-1.144887188	0.447	0.55	0
DBI	0	0.611419706	0.776	0.541	0
VSIG4	0	0.560997528	0.683	0.424	0
KCNMA1	0	0.716662137	0.522	0.29	0
FCER1G	0	0.552801851	0.968	0.729	0
CDC42SE2	0	-1.208687384	0.45	0.576	0
PDXK	0	0.565963408	0.597	0.344	0
CSTB	0	1.305176447	0.962	0.661	0
CTSS	0	0.584164614	0.921	0.678	0
S100A11	0	0.779959617	0.982	0.766	0
ANXA5	0	0.631018492	0.896	0.623	0
SYTL3	0	-1.795797573	0.419	0.551	0
FABP5	0	1.010182831	0.709	0.412	0
BRI3	0	0.592283584	0.774	0.496	0
CTSB	0	1.011083885	0.983	0.748	0
ABCA1	0	0.59631642	0.708	0.4	0
HSP90B1	0	0.571186546	0.746	0.52	0
STX3	0	0.999662978	0.77	0.471	0
C15orf48	0	0.691466411	0.539	0.251	0
GPX4	0	0.615824523	0.908	0.657	0
ANKRD11	0	-0.599904156	0.719	0.75	0
SDC2	0	0.822808326	0.67	0.361	0
ALCAM	0	0.689964689	0.783	0.503	0
GABARAP	0	0.532766094	0.927	0.708	0
CD14	0	0.573131529	0.574	0.327	0
DENND4A	0	-0.867313918	0.681	0.716	0
ATOX1	0	0.579514707	0.712	0.464	0
CD163L1	0	0.725425579	0.742	0.485	0
RPS27	0	-0.622978892	0.976	0.937	0
ZBTB20	0	-0.610702905	0.445	0.524	0
NOP10	0	0.514910661	0.84	0.58	0
ANXA2	0	0.70857134	0.921	0.674	0
IFITM2	0	-1.286974842	0.419	0.513	0
BCAP31	0	0.533961669	0.655	0.419	0
LAMP1	0	0.753875564	0.785	0.477	0
FNBP1	0	-0.756333161	0.688	0.724	0
FPR3	0	0.757580519	0.503	0.2	0
GPX1P1	0	0.616139703	0.861	0.586	0
PSAP	0	0.888429462	0.985	0.757	0
S100A10	0	0.680642751	0.952	0.766	0
S100A6	0	0.710131059	0.992	0.879	0
PAPSS2	0	0.523072156	0.51	0.274	0
MAFB	0	0.624236086	0.593	0.325	0
HSPA1A	0	0.531295389	0.53	0.409	0
RPL21P75	0	-0.539770087	0.911	0.867	0
RNASEK	0	0.518621675	0.91	0.718	0
FTLP3	0	0.827385668	0.788	0.48	0
ENSG00000227081	0	-0.55655045	0.764	0.754	0
LINC-PINT	0	-1.002892961	0.89	0.914	0
GPX1	0	0.665809946	0.951	0.692	0
ENSG00000234287	0	-0.593370636	0.764	0.751	0
FABP5P7	0	1.025475707	0.708	0.41	0
FMN1	0	0.671820181	0.775	0.465	0
ENSG00000250349	0	0.631186282	0.736	0.492	0
ENSG00000250644	0	1.114795496	0.983	0.728	0
LINC01619	0	-0.57887803	0.882	0.885	0
ENSG00000260272	0	0.579640652	0.922	0.702	0
MRC1	0	0.643131607	0.832	0.516	0
ENSG00000264772	0	0.865842033	0.868	0.512	0
ENSG00000268173	0	0.916411067	0.981	0.734	0
CCL18	0	0.674671286	0.628	0.414	0
SCHLAP1	0	0.55423547	0.995	0.887	0
ENSG00000284194	0	0.621070013	0.864	0.605	0
FOXN3	6.24E-303	-0.530832891	0.73	0.732	2.58E-298
SMG1P1	5.81E-295	-0.601723005	0.476	0.516	2.41E-290
PAG1	2.20E-292	-0.507615179	0.488	0.524	9.09E-288
STAG2	3.05E-270	-0.527402716	0.464	0.505	1.26E-265
ADGRE5	2.59E-231	-0.575956931	0.614	0.632	1.07E-226
SEC14L1	1.39E-219	-0.556597186	0.482	0.507	5.74E-215
NFAT5	5.97E-207	-0.517053558	0.484	0.513	2.47E-202
FOXO1	2.17E-188	-0.588966192	0.546	0.573	8.98E-184
LINC00513	1.40E-17	-0.584309277	0.67	0.623	5.82E-13
