# Supplementary material for: LGMN promotes crosstalk between macrophages and fibroblasts in pulmonary fibrosis: a potential therapeutic target
Source: Front Immunol. 2026 Apr 13;17:1789907. doi: 10.3389/fimmu.2026.1789907 (PMC13111070; doi:10.3389/fimmu.2026.1789907)
Supplement: Supplementary file 2 [file DataSheet2.csv]

DEGs between IPF and Healthy
Genes	logFC	AveExpr	t	P.Value	adj.P.Val	B
XCL1	-1.157844588	6.434089619	-2.799126329	0.006368458	0.047426339	-2.684226715
SNORA81	1.08065099	8.421261259	2.831850925	0.005803876	0.044553027	-2.601847529
SULT1C2	1.061383785	3.957812653	2.865308918	0.005274463	0.041742895	-2.516812912
MIAT	-1.310860215	5.630199091	-2.868933954	0.005219852	0.041447346	-2.507550872
LOC283050	1.053567128	7.862013811	2.89285782	0.004872288	0.039616038	-2.446186248
PCSK9	1.215453299	8.280903305	2.895487591	0.004835412	0.039428999	-2.439415662
FBXL16	-1.099765071	4.83167164	-2.912760934	0.004599517	0.038088454	-2.39482001
PPP1R14C	1.003045907	4.142653077	2.918110038	0.004528647	0.037651388	-2.380966385
AREG	1.301796984	6.436915573	2.926970728	0.004413464	0.03709728	-2.357972938
PI3	1.376274017	7.704714298	2.927945932	0.004400954	0.037052064	-2.355438853
OAF	1.043751906	3.737461094	2.950270556	0.004123359	0.035560227	-2.297241872
PRDM5	1.151582722	4.860615836	2.952675228	0.004094443	0.03543194	-2.290952024
SYNE2	-1.172186078	6.74589659	-2.953952642	0.004079159	0.035330964	-2.287609043
CHST15	1.39634504	6.11566669	3.002869402	0.003532049	0.03183417	-2.158722987
CLDN1	1.076249318	4.287790185	3.007316786	0.003485837	0.031627531	-2.146921108
SFTPA1	1.220491534	4.357677282	3.03123974	0.003246722	0.03020648	-2.083198985
SCGB1A1	-1.352423888	9.378894708	-3.037815652	0.003183712	0.029784964	-2.065612812
MUC21	1.195665239	2.871651435	3.041312858	0.003150666	0.029613029	-2.056247803
CEACAM6	1.671853544	5.200718822	3.04765806	0.003091519	0.029220359	-2.03923446
AQP7P3	-1.062106419	3.665970484	-3.063463143	0.002948646	0.028332767	-1.996734362
CHP2	-1.261378965	3.540848283	-3.074856393	0.002849485	0.027565051	-1.965989991
EGR3	1.20041706	3.763703163	3.078818197	0.002815737	0.02743339	-1.955278066
SFTA2	1.079984232	3.420756912	3.082731417	0.002782767	0.027260812	-1.944686825
TM4SF19	1.115849715	7.494269074	3.085602467	0.002758806	0.02711662	-1.936909507
CYR61	1.391843064	3.687586774	3.087035545	0.002746918	0.027042211	-1.93302534
UBD	-1.497339784	7.794327916	-3.099012565	0.002649411	0.026492796	-1.900507747
MUC1	1.085450274	5.789629237	3.108263986	0.002576308	0.025997721	-1.875322409
PM20D1	-1.100208298	4.673164611	-3.109062891	0.002570084	0.025982692	-1.87314477
FOLR3	-1.073163658	10.21959369	-3.109691056	0.002565201	0.025959316	-1.87143222
CTSE	1.014742127	4.629623733	3.112502988	0.002543444	0.025790854	-1.863762799
TMEM130	-1.158054989	3.292522692	-3.118215963	0.002499769	0.025468778	-1.848164169
NRG1	1.072358406	3.336577116	3.128510237	0.00242283	0.024981876	-1.820000267
LEF1	-1.516832595	5.532672873	-3.15225854	0.002253673	0.023947056	-1.754751109
PEG3	1.052374423	5.550112498	3.154001467	0.002241703	0.02385753	-1.749947206
RFPL4A	-1.109784057	4.567916505	-3.1687407	0.002142819	0.023072736	-1.709239869
AQP1	1.155006146	7.367595008	3.169681443	0.002136648	0.023050478	-1.706636682
SFTPD	1.331824249	4.738739526	3.172784671	0.002116409	0.022902221	-1.698045289
TC2N	-1.093566425	3.842746588	-3.181123869	0.002062905	0.022536795	-1.674925593
HOXC4	-1.15798639	5.155976413	-3.182489326	0.002054266	0.022454562	-1.671135497
HIST2H3A	1.090416176	9.644236775	3.189366651	0.002011264	0.022164519	-1.652026948
FJX1	1.063505656	5.471928635	3.205621436	0.001912946	0.021420115	-1.606736363
GNAO1	1.071318655	6.578287627	3.207267123	0.001903247	0.021323333	-1.602141073
AQP2	1.264787525	3.548967063	3.210776404	0.001882717	0.021175581	-1.592335944
ZMAT3	-1.389785355	5.038219769	-3.232758146	0.001758758	0.020109858	-1.530729696
DYSF	1.049656083	5.764482333	3.244966963	0.001693253	0.019624043	-1.496373484
DCDC2B	-1.08758233	3.670941384	-3.279432025	0.001520451	0.018120648	-1.398851811
PRSS8	1.230481108	5.931901532	3.284828357	0.001494941	0.01792242	-1.383511173
HIST1H2BF	1.028391974	6.521777945	3.298261307	0.001433172	0.017525321	-1.345240653
CD6	-1.019114037	9.003934049	-3.317384079	0.00134936	0.016743846	-1.290555012
SLC16A8	1.035794509	3.124240512	3.320531973	0.001336013	0.016649857	-1.281529945
HRASLS2	-1.092886001	3.504416119	-3.322118199	0.001329334	0.016607631	-1.276979748
DSP	-1.198032822	3.842290072	-3.322897729	0.001326064	0.016587299	-1.274743008
PIGR	-1.617346684	6.349084271	-3.329100087	0.001300309	0.016376753	-1.256932157
TNNT1	-1.057149346	8.760915308	-3.330582063	0.001294225	0.016355474	-1.252672757
FGG	1.051563423	2.941548403	3.344590049	0.001238025	0.015899806	-1.212341109
NRAP	1.318848084	3.650214829	3.353648895	0.001202912	0.015553933	-1.186190946
SFN	1.105102247	6.553966188	3.368332515	0.001147978	0.015049699	-1.143690602
NOV	1.197531503	5.222446111	3.395921511	0.00105109	0.014092805	-1.063459954
EFHB	-1.04947321	3.120596762	-3.39587299	0.001051254	0.014092805	-1.063601487
WNT2B	1.082692408	3.339704011	3.404636192	0.001022123	0.013867366	-1.038015257
C10orf116	1.210037998	6.178189804	3.409308703	0.001006903	0.01377581	-1.024352628
D4S234E	-1.001156042	2.736548476	-3.434344383	0.000928925	0.012987584	-0.950909401
CXCL9	-1.608695256	9.546414333	-3.460717984	0.000852961	0.012210995	-0.873109876
CD40LG	-1.814005867	6.839184155	-3.460551688	0.000853421	0.012210995	-0.873601814
NPAS2	1.122948965	3.623237429	3.462213936	0.000848833	0.012171225	-0.868683757
C11orf88	-1.00335059	3.510117849	-3.46388088	0.000844255	0.012122806	-0.863750053
SERPINB4	-1.274185134	4.16883538	-3.465466706	0.000839922	0.012086372	-0.859054807
HES4	1.017356399	8.887461717	3.466265742	0.000837746	0.012063666	-0.856688453
CLC	1.553409588	7.333301247	3.478443026	0.000805244	0.011747359	-0.820575463
CLDN18	1.489504109	3.749448655	3.480448542	0.000800007	0.011703873	-0.814618938
HAMP	1.062007008	8.643140758	3.48268777	0.000794198	0.011644195	-0.807965282
TFPI	1.320678212	3.615129942	3.49128741	0.000772255	0.011438777	-0.782382977
TSPAN6	-1.039641928	4.595539905	-3.505982961	0.000736078	0.011098344	-0.738559159
LOC157562	-1.026775803	4.99537224	-3.507092675	0.000733412	0.011082982	-0.735244379
TMEM190	-1.278994123	5.085442017	-3.50990953	0.000726687	0.011000604	-0.726826811
TNFRSF25	-1.536155703	8.283849136	-3.514437592	0.000715997	0.010889373	-0.713285283
SNORA73A	1.189226095	9.066505989	3.519581778	0.000704034	0.010767988	-0.697885678
BEX5	-1.184120257	4.699225608	-3.540085603	0.000658203	0.010222167	-0.636341994
EHD2	1.183828066	4.347158108	3.540988073	0.000656253	0.010215176	-0.633627174
SLFN13	-1.003113305	3.521361885	-3.545062333	0.000647513	0.010150102	-0.621364654
CCL13	1.452555865	9.26055742	3.553090412	0.000630614	0.010008836	-0.597172068
AANAT	1.205474138	3.047649391	3.555321673	0.000625992	0.009960121	-0.590441102
CYP2F1	-1.395873725	4.721065773	-3.559817028	0.000616777	0.009851357	-0.576870794
JAG2	-1.040036384	3.279442334	-3.577758972	0.000581263	0.009440961	-0.522584817
C6orf108	1.055930652	11.37871216	3.58987396	0.000558388	0.009150402	-0.485817403
FAM20A	1.081089299	8.315369248	3.593711873	0.000551321	0.009064028	-0.474151101
KCNG1	1.240046275	4.424677747	3.604207234	0.000532427	0.008861639	-0.442201897
LGMN	1.279398162	9.803600451	3.611696626	0.000519321	0.008751736	-0.419362202
CAPN11	-1.140703708	3.633940416	-3.613469271	0.000516265	0.008722064	-0.413951337
ADORA3	1.019207634	6.286168111	3.614497115	0.0005145	0.008712308	-0.410813049
GGT5	1.003776529	5.423862105	3.623327125	0.000499574	0.008525705	-0.383826187
CXCL14	1.662840015	3.848761828	3.636770021	0.000477638	0.008234877	-0.342650418
CCL2	1.873939356	11.3178021	3.637496123	0.00047648	0.008227884	-0.340423247
LOC283588	-1.039379054	5.000859454	-3.645462647	0.000463944	0.008093871	-0.315966662
ANGPTL4	1.579529837	4.175409846	3.64869848	0.000458942	0.008029103	-0.306021988
NHS	-1.062634622	4.128606499	-3.655596728	0.00044845	0.007947221	-0.284800596
TMEM37	1.053878319	8.09816364	3.655135188	0.000449145	0.007947221	-0.286221347
SERPINB3	-1.332840773	4.208920965	-3.659849276	0.000442095	0.007856921	-0.271704042
TMEM200A	-1.438126844	4.426208454	-3.677077002	0.000417218	0.007547678	-0.218536956
CSPG4	-1.239958321	6.986487171	-3.688799836	0.000401057	0.0073077	-0.18225728
S1PR3	1.411087702	3.592582012	3.694471251	0.000393453	0.007221301	-0.164676067
C7orf58	-1.103916529	7.182976025	-3.697980828	0.000388817	0.007162256	-0.153786902
NGFRAP1	1.092536696	9.223283248	3.70241387	0.000383036	0.007081597	-0.140022048
KCNAB1	-1.564718277	6.902910524	-3.717156141	0.000364391	0.006862578	-0.09416265
CLDN2	-1.001504338	4.993190647	-3.718349972	0.000362919	0.006841249	-0.09044332
FAM81B	-1.099462403	3.945301356	-3.726854544	0.0003526	0.006703044	-0.063923348
KIT	1.340805534	4.474678582	3.728596185	0.000350521	0.006683026	-0.058487093
CCDC114	-1.221773186	3.468722303	-3.739289774	0.000338012	0.006505359	-0.025069622
TPST1	2.014511318	4.730721156	3.751282766	0.000324489	0.006366662	0.012488382
DEFA3	2.264136237	6.542914289	3.762226697	0.0003126	0.006199485	0.04683457
MS4A2	1.265853741	4.404349056	3.766355288	0.000308223	0.006136807	0.059809816
LOC100131289	-1.211929335	4.111566146	-3.768069914	0.000306423	0.00612173	0.065201429
SOX2	-1.347329374	3.124958649	-3.774166465	0.000300103	0.006052721	0.084385798
UBXN10	-1.03096942	3.778761495	-3.780993384	0.000293173	0.005972618	0.105894117
MAL	-1.262627353	6.06886007	-3.782328185	0.000291836	0.005957403	0.110102596
ENPP5	-1.221345313	5.41372395	-3.785665973	0.000288518	0.005919882	0.12063079
LRRC56	-1.013457161	6.100222429	-3.789090426	0.000285151	0.00589303	0.131439061
OR8G5	1.291425425	3.305348244	3.796363997	0.000278124	0.005776804	0.154418466
CCL7	1.882838582	6.707456309	3.798972991	0.000275644	0.005757572	0.162668521
ADM	1.465005839	8.273276685	3.801079476	0.000273657	0.005731193	0.169332434
TJP1	-1.090437705	5.23084022	-3.803189588	0.000271681	0.005701625	0.176010388
S100A12	2.380709687	6.862460958	3.812298551	0.000263303	0.005595609	0.204867346
MFAP3L	-1.136483292	3.454317737	-3.818640999	0.000257616	0.005505958	0.224988271
F2RL1	1.319553772	3.838879359	3.821295255	0.000255271	0.005482629	0.233415551
SATB2	-1.076897356	4.42808666	-3.825221194	0.00025184	0.005426254	0.245887854
SPTLC3	1.322931543	3.779841639	3.828551411	0.000248964	0.005393065	0.256474537
KLF12	-1.237820549	5.593247285	-3.841847858	0.000237791	0.00520703	0.298806917
BCAS1	-1.057232871	3.285818779	-3.854251405	0.000227801	0.005026311	0.338387524
LDLRAD1	-1.274284954	3.533767569	-3.877620311	0.000210059	0.004719086	0.413196886
SLC24A3	1.25534427	3.773235021	3.88375753	0.000205623	0.004648739	0.432894815
MORN5	-1.123730884	3.03763304	-3.892963068	0.000199137	0.004553091	0.462480591
ALOX15B	1.107037017	7.695589062	3.903815529	0.000191742	0.004419042	0.497420654
IER3	1.163916273	10.42886887	3.908626541	0.000188548	0.004365373	0.512931099
LRG1	1.214687107	7.097547106	3.908959438	0.000188329	0.004365307	0.51400482
EPB41L4A	-1.01011969	9.531161477	-3.923032103	0.000179287	0.004203989	0.559451309
LOC643037	-1.336491338	3.519845231	-3.932845488	0.00017323	0.004100041	0.591208203
FOXJ1	-1.085390071	3.802458993	-3.936803564	0.000170842	0.004086653	0.604032015
MRVI1	1.777413005	4.96593495	3.939311871	0.000169346	0.004074994	0.612163213
TRIM7	1.088997735	6.206970166	3.946173102	0.000165316	0.004006674	0.63442315
SHROOM3	-1.337221969	5.288441269	-3.948936072	0.000163719	0.00398712	0.643394441
CAPSL	-1.005145086	4.0407616	-3.959340197	0.000157838	0.003867218	0.677214249
PRKAR1B	1.418847411	7.115102769	3.984405152	0.000144489	0.003610834	0.758935733
TEKT2	-1.241940435	4.204575311	-3.98435982	0.000144512	0.003610834	0.75878762
HDC	1.462830912	6.21979746	3.987589579	0.000142873	0.003592097	0.769342896
CALB2	1.036525623	2.966331189	3.998906204	0.000137268	0.003481525	0.806372112
LOC100270804	-1.001393487	4.253335704	-4.004913916	0.000134378	0.003426826	0.826058396
FNDC5	1.768753387	4.639988505	4.004801204	0.000134432	0.003426826	0.825688875
AHNAK2	1.121642221	4.22893632	4.01202503	0.000131034	0.003357157	0.849385744
C17orf69	-1.144122094	4.064150037	-4.014836798	0.000129733	0.003328066	0.858617069
ZNF239	-1.09582736	2.966327269	-4.019848605	0.000127446	0.003292106	0.875081997
MARCKS	1.003692735	10.35779859	4.022017011	0.000126469	0.00328185	0.882209924
ICOS	-1.050840974	9.370043532	-4.027660385	0.000123958	0.0032293	0.900772614
HRK	1.401832185	4.508170017	4.030466696	0.000122728	0.003213692	0.910009797
KCNRG	-1.021812489	3.534398042	-4.034756036	0.00012087	0.003181542	0.924136706
PGAP1	-1.007359144	3.519938121	-4.043022969	0.000117365	0.003101407	0.951391786
IL1R2	2.265601892	5.860553721	4.050914408	0.00011411	0.003031266	0.977443236
PALLD	1.092807285	8.48500839	4.053357985	0.00011312	0.003016872	0.985516829
LOC728537	-1.068223731	5.872861287	-4.05545549	0.000112276	0.003010286	0.992449555
C2orf40	-1.41482237	3.290195147	-4.061274731	0.000109968	0.002952319	1.011695809
RGS2	1.285852382	9.982733999	4.075159218	0.000104643	0.002847225	1.057689816
C1orf213	-1.129965616	6.15220605	-4.08749196	0.000100122	0.002757455	1.098629703
CXCL5	1.343307082	12.80264103	4.086751964	0.000100388	0.002757455	1.096170923
C20orf85	-1.58345196	6.122666004	-4.099750719	9.58E-05	0.002679212	1.139404072
ANK3	-1.389888848	4.278299788	-4.10661489	9.35E-05	0.002620375	1.162270034
TPBG	-1.270285363	4.237533663	-4.106318076	9.36E-05	0.002620375	1.16128077
RGL3	-1.157862415	6.820510652	-4.111672893	9.18E-05	0.002590533	1.179135208
ADC	-1.068308696	4.926006633	-4.113160387	9.13E-05	0.002581761	1.184097607
FAM70A	-1.368620993	5.090034446	-4.114743461	9.08E-05	0.00257431	1.189380151
HRASLS	-1.138005063	6.258806226	-4.126135908	8.71E-05	0.00249283	1.227434396
RAP1GAP2	-1.195408232	3.59239433	-4.12724499	8.68E-05	0.00248895	1.231142713
WDR16	-1.144522408	3.110837776	-4.129354146	8.61E-05	0.002480669	1.238196648
LEAP2	-1.052131997	4.617267012	-4.134015403	8.47E-05	0.002453315	1.25379419
SFTPC	1.913671849	10.15069217	4.139734457	8.30E-05	0.002417068	1.272946892
KRT14	1.222654477	3.447266096	4.145040538	8.14E-05	0.002387763	1.29073187
ARMC3	-1.263545688	3.148536743	-4.143992706	8.17E-05	0.002387763	1.287218571
SRGAP1	1.143818526	4.923104924	4.143685097	8.18E-05	0.002387763	1.286187289
FAM124B	1.072355577	3.222946175	4.146567531	8.09E-05	0.002382203	1.295852786
STEAP4	1.776230626	4.144042183	4.151400991	7.95E-05	0.002361595	1.312070271
MGC24103	1.300514804	3.833382199	4.152661803	7.92E-05	0.002354313	1.316302617
ZNF91	-1.022508805	5.001821065	-4.163834904	7.60E-05	0.002284552	1.353845087
HIST1H2AL	1.119904996	6.612527003	4.169273993	7.46E-05	0.002245505	1.372144299
CYP19A1	1.204288961	3.906425258	4.170575614	7.42E-05	0.002239418	1.376525735
P2RY12	1.447812986	6.467870878	4.171787814	7.39E-05	0.002235814	1.380606956
IGF1	-1.877246525	6.959119915	-4.178217108	7.22E-05	0.002194596	1.402265734
ACSM1	-1.237927214	5.550573757	-4.181182855	7.14E-05	0.002187568	1.41226384
MMP10	2.126826394	3.96124053	4.184893085	7.04E-05	0.002166023	1.424778133
1-Mar	1.282963366	4.558682933	4.186840324	7.00E-05	0.002156162	1.431348848
REP15	2.11869339	4.411750097	4.201769485	6.63E-05	0.002080315	1.481790262
HIST1H4H	1.010229468	10.54648059	4.212209665	6.38E-05	0.002021533	1.517132643
MALL	1.674667333	4.958605287	4.214581125	6.32E-05	0.002007279	1.525168344
HIST1H4E	1.044546748	12.10772061	4.235866006	5.85E-05	0.001915326	1.597420635
SDS	1.480165227	7.184864188	4.246870675	5.62E-05	0.001868069	1.634866644
C17orf72	-1.043315537	3.491565121	-4.248824753	5.58E-05	0.001861863	1.641522267
AQP4	1.650962958	4.01952427	4.257459837	5.41E-05	0.001817902	1.670956613
CCDC151	-1.020573005	5.401676371	-4.258391971	5.39E-05	0.001815702	1.67413622
KCTD15	1.19957873	4.043904908	4.261230584	5.33E-05	0.00180897	1.683821724
GSTM2	-1.035089249	5.509256446	-4.291029902	4.78E-05	0.001648963	1.785742776
GPRASP1	-1.241921646	4.400861753	-4.292963278	4.74E-05	0.001645698	1.792370745
RIPK4	-1.344198907	3.85266349	-4.293595142	4.73E-05	0.001644697	1.794537298
PMP22	1.058726312	12.54954133	4.296717076	4.68E-05	0.001629493	1.805244776
SGOL1	1.024308634	5.739707473	4.309563065	4.46E-05	0.001569531	1.849354418
MAGI3	-1.107695024	4.443609809	-4.311464899	4.43E-05	0.001561267	1.855891762
DIRC3	1.25718666	4.050874794	4.321060248	4.28E-05	0.001517466	1.888902011
DYNLRB2	-1.38428893	4.081946384	-4.327571737	4.17E-05	0.001491837	1.911328973
DNAH9	-1.145542127	3.036031886	-4.32856324	4.16E-05	0.001491653	1.914745757
LEPREL1	1.065101913	6.674171411	4.333333406	4.09E-05	0.00147339	1.931190823
CACNA1G	1.193096023	3.429367522	4.346962659	3.89E-05	0.00141088	1.978239073
ITGB8	-1.239560755	8.068581444	-4.351682036	3.82E-05	0.001393521	1.994551613
ZBP1	-1.110842922	6.254486441	-4.351269826	3.82E-05	0.001393521	1.993126375
ZNF404	-1.042938157	5.393487468	-4.352973103	3.80E-05	0.001392277	1.999016089
VPS18	1.065894215	11.89593721	4.380471048	3.43E-05	0.001292105	2.094296218
DIRAS1	1.352672985	5.114091024	4.383084778	3.40E-05	0.001281974	2.103371886
TM4SF1	2.033833	5.855992919	4.386787671	3.35E-05	0.001269236	2.116235126
ATP9A	1.310833672	8.278498292	4.397463961	3.22E-05	0.001242906	2.153359877
BEST4	-1.025664731	5.190663614	-4.399725107	3.19E-05	0.001234817	2.161229631
SLC40A1	1.334546061	7.444749828	4.419575868	2.96E-05	0.001166602	2.230424243
FCER2	1.0908049	3.19666786	4.422998103	2.93E-05	0.001156257	2.24237235
SNAI1	1.342148129	5.037294168	4.430371396	2.85E-05	0.001131395	2.268133864
C9orf30-TMEFF1	-1.44603905	5.967216548	-4.440890056	2.74E-05	0.001094089	2.304929799
TFRC	-1.025308023	13.9776099	-4.443390094	2.71E-05	0.001088179	2.313683066
SPINK1	2.113814775	6.989657244	4.446524359	2.68E-05	0.001079741	2.324661109
RAB3IL1	1.431217779	4.174231086	4.457239125	2.57E-05	0.001049698	2.362225683
MS4A8B	-1.131386285	2.934567299	-4.462835493	2.52E-05	0.001033771	2.381867396
CES1	-1.175341501	15.65744297	-4.462379961	2.52E-05	0.001033771	2.380268053
EPHX2	-1.074402647	3.417716139	-4.464315549	2.51E-05	0.001032447	2.387064455
LOC729867	-1.156380855	3.886133005	-4.464262827	2.51E-05	0.001032447	2.386879312
C20orf46	-1.342145734	9.943903222	-4.469274455	2.46E-05	0.001023902	2.404484651
C19orf51	-1.036022734	3.483038327	-4.472938443	2.43E-05	0.001011954	2.41736335
NT5DC2	1.468586022	4.99444788	4.476256466	2.40E-05	0.001003527	2.429031442
TDRD10	1.197333122	3.812634541	4.483003353	2.34E-05	0.000983932	2.452773349
ARNT2	1.243565437	4.224439369	4.482589361	2.34E-05	0.000983932	2.451315919
DACH1	1.330246213	4.051873019	4.4842145	2.33E-05	0.00098201	2.457037563
FRMPD1	-1.038978372	3.245547164	-4.500020154	2.19E-05	0.000938656	2.512749077
SLC18A2	1.138724304	3.749636472	4.499517654	2.19E-05	0.000938656	2.510976079
EPM2AIP1	-1.330242638	4.147934133	-4.503281276	2.16E-05	0.000931315	2.524258325
FADS2	1.130417413	10.2958235	4.514532298	2.07E-05	0.000904068	2.564003712
C9orf24	-1.069006676	7.681870467	-4.517230042	2.05E-05	0.000898288	2.573542497
SEC16B	-1.301167259	4.662978075	-4.520068643	2.03E-05	0.000891084	2.583582967
VSTM1	2.066248687	7.377541206	4.539550754	1.89E-05	0.000840043	2.652593902
VEGFA	1.0578542	7.919478878	4.539497338	1.89E-05	0.000840043	2.652404449
SPEN	1.804681022	9.664084771	4.544126533	1.85E-05	0.000833282	2.668827889
C9orf171	-1.599836515	3.407668102	-4.55009522	1.81E-05	0.000819699	2.690018085
ATN1	-1.165380304	7.259311679	-4.55346442	1.79E-05	0.000814798	2.701986714
COL22A1	1.744918425	3.990070306	4.557321988	1.76E-05	0.000812412	2.715696584
GAL3ST4	1.268495255	4.575857804	4.561234205	1.74E-05	0.000803519	2.729607617
HIST1H4A	1.143559518	10.03108764	4.564847187	1.71E-05	0.000797425	2.742460832
HIST1H4D	1.085247424	10.13924659	4.568645291	1.69E-05	0.000794456	2.755979031
B3GNT8	1.206182139	7.306672545	4.569584478	1.68E-05	0.000793468	2.759322795
GSTA5	-1.682775178	4.286855763	-4.57537866	1.65E-05	0.000777955	2.779960544
CCR3	1.687328217	4.418704012	4.591610216	1.55E-05	0.000750022	2.837855236
IFI44L	-1.043733023	9.530553367	-4.591454864	1.55E-05	0.000750022	2.837300561
BASP1	1.088258795	10.56801804	4.595476507	1.52E-05	0.000748556	2.851663081
OLIG1	2.282954716	5.512731965	4.600718486	1.49E-05	0.000735495	2.870394734
SLC47A1	-1.246902521	9.043652785	-4.607552415	1.46E-05	0.000723577	2.894833619
ZFP14	-1.200592593	3.930316221	-4.608655446	1.45E-05	0.000722309	2.898780145
PROM2	2.106308423	5.575588496	4.610111702	1.44E-05	0.000721859	2.903991309
FAM198B	1.228169313	7.915366495	4.619858989	1.39E-05	0.0007007	2.938896125
SERPINI2	-1.208977646	6.197757236	-4.619742529	1.39E-05	0.0007007	2.938478832
GPR182	2.56414567	5.316457364	4.631658019	1.33E-05	0.000679831	2.981204991
ARGFXP2	-1.014096801	3.210750609	-4.666726288	1.16E-05	0.000614361	3.107317361
DNAH2	-1.23503981	4.560653349	-4.672500186	1.13E-05	0.000603634	3.128133459
CCDC102B	1.130180679	6.86577705	4.671979951	1.14E-05	0.000603634	3.126257304
IBSP	1.504006745	3.461786934	4.681940906	1.09E-05	0.000585511	3.162200715
PLGLB1	-1.019886215	3.812062781	-4.684690252	1.08E-05	0.000581783	3.172129187
LAMB1	-1.756622004	8.340421106	-4.684284773	1.08E-05	0.000581783	3.17066471
CAPS2	-1.164671689	4.791400243	-4.696723225	1.03E-05	0.000561971	3.215621632
ODF3L1	-1.355735802	7.014812841	-4.69823117	1.03E-05	0.000560385	3.221076453
PLXNC1	1.394076898	5.467001785	4.705108703	1.00E-05	0.000549975	3.245967696
GDA	-1.352614656	3.501449176	-4.718064248	9.51E-06	0.000528841	3.29291224
KLK11	-1.303674644	3.104685293	-4.720637272	9.41E-06	0.000526519	3.302244255
LOC100128252	-1.478838473	4.46693816	-4.734245705	8.93E-06	0.000512208	3.351647667
PRRT4	-1.490599266	7.092769731	-4.740457594	8.72E-06	0.000504305	3.374225474
DNAH5	-1.281222056	3.177393708	-4.743394097	8.62E-06	0.00050002	3.384904278
PTGER3	-2.024536311	5.596179925	-4.750189848	8.39E-06	0.000489807	3.409631662
LARP6	-1.127953501	3.830780765	-4.754332615	8.26E-06	0.000483379	3.424715429
ZNF528	-1.194341991	4.959281797	-4.759703273	8.09E-06	0.000476835	3.444280828
4-Sep	-1.257555988	5.99992217	-4.761044446	8.05E-06	0.000476448	3.449168658
ASPHD1	1.163636635	5.549620115	4.776032466	7.59E-06	0.000457487	3.503843628
CLEC5A	1.203521431	6.929571674	4.779881595	7.48E-06	0.000452228	3.517900261
LIPN	1.153560014	7.265457582	4.784376962	7.35E-06	0.000446872	3.534324816
DIAPH3	1.335237721	5.991973305	4.784361478	7.35E-06	0.000446872	3.534268229
DNAH12	-1.544872734	3.67782328	-4.801380888	6.88E-06	0.000428471	3.596528383
DNAI1	-1.083734691	3.131621518	-4.806345204	6.74E-06	0.000422849	3.614711672
MAP9	-1.249624109	3.746476767	-4.811261402	6.62E-06	0.000418218	3.632728877
PLEKHA6	-1.48330448	4.265403198	-4.816933923	6.47E-06	0.000410797	3.653530441
BICC1	2.255002246	3.982265727	4.824467775	6.28E-06	0.000400116	3.681178375
CH25H	1.646395989	7.976107151	4.830437232	6.14E-06	0.000394602	3.703101999
ENHO	1.389674007	6.551798427	4.836079775	6.00E-06	0.000387203	3.723838575
SOD3	2.093537728	4.141646375	4.839438915	5.92E-06	0.00038336	3.736189813
SAMD12	-1.435449803	3.469097921	-4.869847733	5.26E-06	0.000353285	3.848211608
MPO	1.490204606	4.790126305	4.883319366	4.99E-06	0.000343542	3.897960253
RNASE1	1.652034933	12.6729653	4.889820036	4.86E-06	0.000338316	3.921992635
CNIH3	1.658012395	5.215509589	4.911830465	4.46E-06	0.000313411	4.003490227
FBXO15	1.207153956	6.447481362	4.921074824	4.30E-06	0.00030652	4.037777358
RPA4	2.11337307	7.642411371	4.921005639	4.30E-06	0.00030652	4.037520622
C8B	-2.23895306	11.43575363	-4.929388375	4.16E-06	0.000298633	4.068641404
FLJ46875	-1.145458027	4.285658025	-4.935526603	4.06E-06	0.000292504	4.091447304
SDC1	1.048218204	7.371568033	4.940960908	3.97E-06	0.000288335	4.111650398
HS3ST1	1.422739207	7.625131304	4.974200705	3.48E-06	0.000261158	4.235480754
CASC5	1.073839978	7.289461611	4.982233234	3.37E-06	0.000255801	4.265470202
DLEC1	-1.258289717	5.889482006	-4.998947455	3.15E-06	0.000242285	4.327953689
P2RY2	1.345484746	6.08886455	4.997963181	3.17E-06	0.000242285	4.324271116
PID1	1.892281428	5.23540093	5.007402371	3.05E-06	0.000237658	4.359602529
TUBB3	2.360921216	4.830470693	5.021829101	2.88E-06	0.000226111	4.413669343
STAB1	1.752378553	6.714732684	5.045533539	2.62E-06	0.000209752	4.502680263
MERTK	2.205047879	5.693761976	5.050776322	2.56E-06	0.000207039	4.522396162
SH3RF1	1.611045949	5.122436223	5.056832693	2.50E-06	0.000203708	4.545184683
GTSE1	1.048102737	6.678284863	5.082802361	2.25E-06	0.000188111	4.643059572
ITIH5	-2.13357614	6.051948116	-5.085635574	2.23E-06	0.000186755	4.653752853
FAM183B	-1.150322127	3.745044674	-5.096958512	2.13E-06	0.000179942	4.696518697
CMKLR1	1.3060194	9.478587154	5.098124091	2.12E-06	0.000179853	4.700923726
HIST1H3H	1.037490404	9.10838861	5.102641082	2.08E-06	0.000177361	4.717999434
SEPP1	1.781317347	8.34631969	5.144100283	1.76E-06	0.000158076	4.875083499
GBP7	-1.690119956	4.309298966	-5.150424702	1.72E-06	0.000155472	4.899101827
HIST1H3F	1.009988385	10.06314477	5.153682201	1.69E-06	0.00015413	4.911478602
STARD13	1.203083157	4.94259955	5.166858881	1.61E-06	0.000147463	4.961582652
OR2A7	-1.182884516	3.556356261	-5.176945367	1.54E-06	0.000142211	4.999979092
C1orf194	-1.82487957	4.318949146	-5.179205101	1.53E-06	0.000141562	5.008586337
FAM183A	-1.957931765	4.462524189	-5.185517511	1.49E-06	0.000138948	5.032639895
ECM1	1.230395724	5.978401825	5.197250557	1.42E-06	0.000133415	5.077387161
LOC650293	-1.097211186	3.475165823	-5.239117072	1.20E-06	0.00011734	5.237459295
SLC7A2	-1.112402615	2.693748781	-5.242717458	1.18E-06	0.000116887	5.251254115
TPSD1	2.354429643	7.048575765	5.257980324	1.11E-06	0.000112037	5.309784351
MYO7B	-1.290045793	5.773336378	-5.271267042	1.05E-06	0.000108292	5.360803081
NRGN	1.013066784	8.541461299	5.281514228	1.01E-06	0.000104387	5.400192681
FAM47E	-1.294818686	4.389191002	-5.287085785	9.86E-07	0.000102564	5.421624772
RBM11	-1.43813605	3.819849334	-5.323956284	8.48E-07	9.05E-05	5.563724854
KIF19	-1.45301571	3.363347658	-5.335523088	8.08E-07	8.77E-05	5.608399798
LOC400891	-1.386470619	2.949031621	-5.340690944	7.91E-07	8.64E-05	5.628374546
GPT	1.796976709	5.017231139	5.357059815	7.40E-07	8.21E-05	5.691703097
TMEM56	-1.481259417	3.568566572	-5.371953718	6.96E-07	7.85E-05	5.749403749
PRRT2	-1.042169699	3.732549309	-5.37387467	6.90E-07	7.83E-05	5.756851157
ZNF589	-1.146873374	7.602229188	-5.376299384	6.84E-07	7.80E-05	5.766253375
GPR179	2.844559435	5.745761119	5.383427183	6.64E-07	7.61E-05	5.793903947
TPSAB1	2.27893091	7.338826917	5.388279677	6.51E-07	7.52E-05	5.812737721
EMP1	1.690936355	12.05132721	5.387777165	6.52E-07	7.52E-05	5.81078698
MAP7	1.077277547	5.981769268	5.397396684	6.27E-07	7.44E-05	5.848144335
KRT79	2.020611097	5.958380936	5.438052959	5.30E-07	6.54E-05	6.006370067
SLC4A8	-1.147109316	7.446492326	-5.437320923	5.31E-07	6.54E-05	6.003516346
FCGR2B	1.063023501	9.293832427	5.479646959	4.46E-07	5.64E-05	6.168802367
HIST1H3D	1.076275568	11.66693841	5.488093114	4.31E-07	5.60E-05	6.20185411
DMD	-1.805872295	4.250878601	-5.485576973	4.35E-07	5.60E-05	6.192005492
CPLX3	-1.523125113	4.329083668	-5.49421822	4.20E-07	5.50E-05	6.225837284
FGFR1	1.369445341	7.246556423	5.503225254	4.04E-07	5.37E-05	6.261126454
IL1RN	1.076321174	14.37418615	5.507709353	3.97E-07	5.31E-05	6.278704544
RSPH1	-1.859751482	4.897244668	-5.515537795	3.84E-07	5.22E-05	6.309407998
SNCA	1.177173577	8.329700524	5.526653859	3.67E-07	5.07E-05	6.353038781
QPCT	1.187482233	9.429123697	5.538180327	3.50E-07	4.90E-05	6.398321306
HIST1H2AB	1.039753947	8.149818234	5.556583929	3.24E-07	4.60E-05	6.470706918
FABP3	2.106592673	9.461413825	5.569637714	3.07E-07	4.45E-05	6.522114017
FCN1	1.451298323	12.41479958	5.597741488	2.73E-07	4.05E-05	6.632966907
CD86	2.17086324	10.20184235	5.604838863	2.65E-07	3.96E-05	6.660999937
FOLR2	1.061246947	10.28564364	5.618122282	2.50E-07	3.78E-05	6.713507376
RNASE2	1.605923575	7.194793959	5.617448685	2.51E-07	3.78E-05	6.710843463
RGL1	1.689023407	7.207595946	5.627394536	2.41E-07	3.71E-05	6.750190739
HIST1H3B	1.456913599	10.98722052	5.630858342	2.37E-07	3.68E-05	6.763901039
DNAI2	-2.004660921	4.579684774	-5.650042449	2.19E-07	3.47E-05	6.839899646
VSNL1	2.464370731	4.406845066	5.680411148	1.93E-07	3.14E-05	6.960429203
FFAR3	2.45199192	4.995635303	5.685033677	1.89E-07	3.10E-05	6.978799181
SLC28A3	1.975509502	5.932382299	5.691932962	1.84E-07	3.04E-05	7.006228611
CYP3A7	-1.744699136	5.382851776	-5.705223985	1.74E-07	2.90E-05	7.05910861
CDA	1.321803187	6.9816983	5.71427699	1.67E-07	2.88E-05	7.095156382
MMP7	3.11427573	6.824289281	5.710420069	1.70E-07	2.88E-05	7.079795783
NBEA	-1.416495289	5.006462473	-5.710269202	1.70E-07	2.88E-05	7.07919503
LOC400043	-1.833873807	6.842856285	-5.722429453	1.61E-07	2.83E-05	7.12763852
CPA3	1.899086397	6.958129082	5.720745354	1.63E-07	2.83E-05	7.120926943
TMEM44	1.131052813	6.268475334	5.727415859	1.58E-07	2.80E-05	7.147515426
CLEC11A	1.073029048	9.878962052	5.76452791	1.35E-07	2.41E-05	7.295674597
F13A1	1.869368765	8.118725977	5.775065925	1.29E-07	2.35E-05	7.337815478
DLX4	-1.659608748	5.740970949	-5.798319681	1.17E-07	2.17E-05	7.430915537
LOC645206	-1.609685363	3.241505846	-5.834284216	1.00E-07	1.97E-05	7.575199273
CXCR7	-1.625697316	11.06898055	-5.85020422	9.39E-08	1.88E-05	7.639180377
LRRC2	3.023751724	7.014474828	5.869730684	8.64E-08	1.76E-05	7.717748875
CTF1	-1.028565885	6.356718676	-5.891065994	7.89E-08	1.63E-05	7.803712124
LTC4S	1.229828664	5.337099963	5.890658937	7.90E-08	1.63E-05	7.802070897
MRC2	1.511004055	9.023636179	5.898631232	7.64E-08	1.61E-05	7.834222621
RAB11FIP4	-1.031560163	8.033855532	-5.912471203	7.20E-08	1.53E-05	7.890078034
NALCN	-2.654751919	5.78200639	-5.944436537	6.28E-08	1.39E-05	8.019274959
HTRA1	2.376437182	7.273081927	5.96036655	5.87E-08	1.38E-05	8.083759175
SFTPB	3.295808209	8.260404936	5.988658075	5.20E-08	1.29E-05	8.198442018
ZNF251	-1.099266594	4.614176805	-5.998684656	4.98E-08	1.26E-05	8.239134442
ACOX2	1.637897349	4.450071013	6.016534891	4.61E-08	1.18E-05	8.311641121
SLC16A10	1.487778525	7.482238431	6.075643743	3.57E-08	9.62E-06	8.552299316
HIST1H1D	1.237146627	11.01496054	6.104259088	3.16E-08	8.73E-06	8.669109156
SLITRK4	-1.345507749	8.225953944	-6.138078233	2.73E-08	8.06E-06	8.807411771
ZNF702P	-1.58161065	3.462598822	-6.13352985	2.78E-08	8.06E-06	8.788795628
ARHGAP24	-1.470529211	5.050450618	-6.132640438	2.79E-08	8.06E-06	8.785155907
TIMP3	2.081603478	4.539545258	6.150634424	2.58E-08	7.79E-06	8.858828204
CYBRD1	1.179596814	7.448836799	6.166511533	2.41E-08	7.38E-06	8.923895762
MKI67	1.121841839	7.81832584	6.189712241	2.18E-08	6.78E-06	9.019080917
VCAN	1.363086064	10.09420163	6.195709986	2.13E-08	6.70E-06	9.043707697
CYP3A5	-2.309062121	4.551449394	-6.20430154	2.05E-08	6.56E-06	9.078998843
PLA2G7	2.15612341	9.501793229	6.211912519	1.98E-08	6.53E-06	9.11027601
IQCA1	-1.553900637	3.507066108	-6.265934797	1.57E-08	5.36E-06	9.332649651
MURC	-1.846095176	4.272973975	-6.271174066	1.53E-08	5.33E-06	9.354250322
COL9A2	-1.345499508	7.560425706	-6.270994888	1.53E-08	5.33E-06	9.3535115
CYP1B1	2.987185025	7.812011371	6.280881705	1.47E-08	5.29E-06	9.394289104
AKT3	-1.033518629	8.162701977	-6.297448528	1.36E-08	5.20E-06	9.462665249
ZNF540	-1.386666118	3.464191902	-6.355520494	1.06E-08	4.13E-06	9.702805305
MYO1A	-1.298296494	7.822436929	-6.354311525	1.06E-08	4.13E-06	9.697798763
ARAP3	1.739233973	7.673985851	6.370978792	9.90E-09	4.08E-06	9.766847285
C14orf34	2.166070997	4.350493322	6.379507886	9.53E-09	4.01E-06	9.802203374
EFCAB1	-1.879571532	3.266287726	-6.400148508	8.71E-09	3.89E-06	9.887827312
HOMER3	1.154939437	11.80562292	6.472384217	6.34E-09	3.06E-06	10.18815429
TLR7	-1.037594737	9.294220741	-6.471348236	6.37E-09	3.06E-06	10.18383987
AOC3	-2.149415438	11.52647835	-6.48960465	5.88E-09	2.97E-06	10.25990048
PPP1R3G	1.086597112	6.02064098	6.504559589	5.50E-09	2.92E-06	10.3222539
CD36	1.477294818	10.88107699	6.533410596	4.85E-09	2.64E-06	10.4426654
UCK2	1.204712912	6.823655687	6.547349785	4.56E-09	2.63E-06	10.50089723
ABLIM3	1.297394429	5.313101483	6.541250746	4.68E-09	2.63E-06	10.47541368
CAMP	-1.794685037	10.98929973	-6.60566717	3.52E-09	2.19E-06	10.74490755
ENPP3	-2.227202709	4.645235278	-6.700724715	2.31E-09	1.55E-06	11.14393451
GFRA2	1.722932718	9.268045178	6.784030094	1.60E-09	1.15E-06	11.4948781
HIST1H1B	1.529525753	8.632160363	6.804087384	1.46E-09	1.09E-06	11.57954101
EPB41L5	-1.383612148	3.329653975	-6.851219947	1.18E-09	9.72E-07	11.77873642
SPRY2	1.782736334	6.621720739	6.842938108	1.23E-09	9.72E-07	11.74371036
DLX3	-1.5288455	2.719263594	-6.888660148	1.00E-09	8.78E-07	11.93720962
TMEM191C	-1.000235121	2.549848802	-6.91831064	8.76E-10	8.17E-07	12.06285836
TCEA3	-1.996693567	8.596503721	-6.914722573	8.90E-10	8.17E-07	12.04764654
CCNA2	1.091818551	6.470307565	6.989277339	6.37E-10	6.43E-07	12.36410194
TCF7L1	-2.025242866	3.863559588	-7.014946652	5.68E-10	6.03E-07	12.47323659
RNASE3	1.679938042	6.094528068	7.046704349	4.92E-10	5.52E-07	12.60837888
BIRC5	1.127761961	10.09206199	7.097909311	3.91E-10	4.77E-07	12.82655502
MATK	1.890703525	7.092990665	7.091759809	4.02E-10	4.77E-07	12.80033523
LY75	-1.101875064	8.825618761	-7.12184872	3.51E-10	4.72E-07	12.92867135
SPP1	3.760690516	10.07826704	7.298699951	1.58E-10	2.35E-07	13.68516126
SLC30A1	1.100351864	7.954137205	7.291982921	1.63E-10	2.35E-07	13.65636449
HIST1H1A	1.541097083	6.745472649	7.400066059	9.97E-11	1.68E-07	14.1202993
HIST1H2AI	1.545549541	6.915916938	7.728715716	2.23E-11	5.01E-08	15.53750103
GABRE	-2.310219511	5.974934993	-7.807254083	1.56E-11	3.93E-08	15.87738202
CST6	2.156094567	6.507064198	7.952261614	8.03E-12	2.70E-08	16.50588673
FAM125B	-2.033691708	10.12600889	-7.948791138	8.16E-12	2.70E-08	16.4908314
PPBP	4.162772688	11.01401053	7.918700046	9.36E-12	2.70E-08	16.36031849
ITGB3	3.346765224	5.492130888	8.302231069	1.61E-12	9.33E-09	18.02664692
ICA1	1.025538161	8.783082704	8.671606277	2.93E-13	2.96E-09	19.6348751
CYTL1	2.726105683	5.242084428	8.983039721	6.98E-14	1.41E-09	20.99087597
